# Supplementary material for: Collecting Protein Biomarkers in Breath Using Electret Filters: A Preliminary Method on New Technical Model and Human Study
Source: PLoS One. 2016 Mar 2;11(3):e0150481. doi: 10.1371/journal.pone.0150481 (PMC4775061; doi:10.1371/journal.pone.0150481)
Supplement: S2 File — (XLSX) [file pone.0150481.s002.xlsx]

## Sheet: Sheet1
Table A. Raw data of collecting CEA in atomized particles
Mean Volume of protein solution atomized(ml)	Concentration measurement1 (pg/ml)	Concentration measurement2 (pg/ml)	Concentration measurement3 (pg/ml)	Concentration average (pg/ml)	Volume of sample1 (ml)	Volume of sample2 (ml)	Volume of sample3 (ml)	CEA amount of sample1 (pg)	CEA amount of sample2 (pg)	CEA amount of sample3 (pg)	Amounts average (pg)	SD of CEA amounts
0.178	90.28	76.61	101.91	89.6	2.001	2.001	2	180.65	153.297	203.82	179.256	25.2906
0.316	96.44	101.45	112.56	103.483	2.001	2.002	2.001	192.976	203.103	225.233	207.104	16.4961
0.46	144.8	124.78	100.09	123.223	2.003	2.001	2.001	290.034	249.685	200.28	246.666	44.9532
0.575	169.75	137.1	176.18	161.01	2.004	2.004	2.002	340.179	274.748	352.712	322.547	41.8661
0.617	112.76	80.33	84.44	92.51	2.007	2.001	2.001	226.309	160.74	168.964	185.338	35.7197
0.766	192.7	139.51	143.27	158.493	2.005	2.003	2.003	386.363	279.439	286.97	317.591	59.678
0.943	221.3	183.11	178.85	194.42	2.005	2.005	2.001	443.707	367.136	357.879	389.574	47.1084
Table B. Raw data of collecting albumin in atomized particles
Mean Volume of protein solution atomized(ml)	Concentration measurement1 (ng/ml)	Concentration measurement2 (ng/ml)	Concentration measurement3 (ng/ml)	Concentration average (ng/ml)	Volume of sampl (ml)	Volume of sample2 (ml)	Volume of sample3 (ml)	Albumin amount of sample1 (ng)	Albumin amount of sample2 (ng)	Albumin amount of sample3 (ng)	Amounts average (ng)	SD of albumin amounts
0.098	0.43	0.43	0.43	0.43	2.001	2.002	2.001	0.86043	0.86086	0.86043	0.860573	0
0.286	0.59	0.92	0.8	0.77	2.003	2.001	2.003	1.18177	1.84092	1.6024	1.5417	0.333741
0.403	1.19	1.32	1.33	1.28	2.001	2	2.002	2.38119	2.64	2.66266	2.56128	0.156376
0.523	0.62	0.89	0.77	0.76	2.002	2.001	2.001	1.24124	1.78089	1.54077	1.52097	0.270369
0.638	0.43	0.43	0.43	0.43	2.002	2.001	2.002	0.86086	0.86043	0.86086	0.860717	0
0.754	0.43	0.43	0.43	0.43	2.002	2.002	2.002	0.86086	0.86086	0.86086	0.86086	0
1.158	0.82	0.72	0.79	0.776667	2.001	2.002	2.002	1.64082	1.44144	1.58158	1.55461	0.102389
Table C. Raw data of amounts of albumin in human exhaled breath collected using self-designed collecting device
	S1					S2					S3					S4					S5					S6
Breath volume (L)	Amounts of albumin collected 1(ng)	Amounts of albumin collected 2 (ng)	Amounts of albumin collected 3(ng)	Average of amounts of albumin collected (ng)	Standard deviation of amounts of albumin collected	Amounts of albumin collected 1(ng)	Amounts of albumin collected 2(ng)	Amounts of albumin collected 3(ng)	Average of amounts of albumin collected (ng)	Standard deviation of amounts of albumin collected	Amounts of albumin collected 1(ng)	Amounts of albumin collected 2(ng)	Amounts of albumin collected 3(ng)	Average of amounts of albumin collected (ng)	Standard deviation of amounts of albumin collected	Amounts of albumin collected 1(ng)	Amounts of albumin collected 2(ng)	Amounts of albumin collected 3(ng)	Average of amounts of albumin collected (ng)	Standard deviation of amounts of albumin collected	Amounts of albumin collected 1(ng)	Amounts of albumin collected 2(ng)	Amounts of albumin collected 3(ng)	Average of amounts of albumin collected (ng)	Standard deviation of amounts of albumin collected	Amounts of albumin collected 1(ng)	Amounts of albumin collected 2(ng)	Amounts of albumin collected 3(ng)	Average of amounts of albumin collected (ng)	Standard deviation of amounts of albumin collected
50	0.86	0.86	0.86	0.86	0	1.94	1.85	1.98	1.92333	0.0665833	0.86	0.86	0.86	0.86	0	0.86	0.86	0.86	0.86	0	1.92	1.87	2.38	2.05667	0.281129	0.86	0.86	0.86	0.86	0
100	5.21	4.95	5.76	5.30667	0.413562	7.37	8.99	8.56	8.30667	0.839186	1.42	1.28	1.16	1.28667	0.130128	0.86	0.86	0.86	0.86	0	2.07	2.12	2.41	2.2	0.183576	3.82	3.55	3.52	3.63	0.165227
150	10.76	11.95	12.26	11.6567	0.791854	17.69	16.47	16.32	16.8267	0.751421	1.34	1.41	1.23	1.32667	0.0907377	0.86	0.86	0.86	0.86	0	2.32	2.29	2.76	2.45667	0.263122	9.86	9.21	9.97	9.68	0.410731
200	14.58	13.34	14.5	14.14	0.693974	49.77	46.31	50	48.6933	2.06723	2.09	2.74	2.45	2.42667	0.325628	2.32	2.41	2.5	2.41	0.09	5.17	4.97	5.96	5.36667	0.523482	9.28	8.95	9.42	9.21667	0.241316
250	19.21	18.58	17.11	18.3	1.07764	40.28	38.69	40.9	39.9567	1.13993	2.97	3.26	2.92	3.05	0.183576	0.86	0.86	0.86	0.86	0	5.85	5.49	5.6	5.64667	0.184481	7.56	7.47	7.12	7.38333	0.232451
300	21.92	20.66	22.7	21.76	1.02937	37.14	35.77	37.66	36.8567	0.976337	1.92	1.77	1.76	1.81667	0.0896289	0.86	0.86	0.86	0.86	0	8.1	8.87	8.73	8.56667	0.410163	7.61	6.42	7.65	7.22667	0.69888
350	20.44	19.17	19.48	19.6967	0.662143	31.86	32.62	34.34	32.94	1.27059	1.29	1.33	1.28	1.3	0.0264575	0.86	0.86	0.86	0.86	0	19.64	18.25	18.03	18.64	0.872983	3.86	4.35	4.05	4.08667	0.247049
